# Supplementary material for: Enhanced Magnesium Ion Sensing Using Polyurethane Membranes Modified with ĸ-Carrageenan and D2EHPA: A Potentiometric Approach
Source: Biosensors (Basel). 2026 Jan 12;16(1):55. doi: 10.3390/bios16010055 (PMC12839118; doi:10.3390/bios16010055)
Supplement: Supplementary file 1 [file biosensors-16-00055-s001.zip]

Archive with 1 entries (1 files):
- biosensors-4028431-supplementary.pdf
